# Supplementary material for: Spaghetti Enriched with Inulin: Effect of Polymerization Degree on Quality Traits and α-Amylase Inhibition
Source: Molecules. 2022 Apr 12;27(8):2482. doi: 10.3390/molecules27082482 (PMC9026318; doi:10.3390/molecules27082482)
Supplement: Supplementary file 1 [file molecules-27-02482-s001.zip]

Archive with 1 entries (1 files):
- molecules-1686672-supplementary.pdf
